# Supplementary material for: Beneficial Effects of Partly Milled Highland Barley on the Prevention of High-Fat Diet-Induced Glycometabolic Disorder and the Modulation of Gut Microbiota in Mice
Source: Nutrients. 2022 Feb 11;14(4):762. doi: 10.3390/nu14040762 (PMC8877997; doi:10.3390/nu14040762)
Supplement: Supplementary file 1 [file nutrients-14-00762-s001.zip]

Archive with 1 entries (1 files):
- nutrients-1551307-supplementary.pdf
